# Supplementary material for: CYP1A1 Enzymatic Activity Influences Skin Inflammation Via Regulation of the AHR Pathway
Source: J Invest Dermatol. 2021 Jun;141(6):1553–1563.e3. doi: 10.1016/j.jid.2020.11.024 (PMC8152917; doi:10.1016/j.jid.2020.11.024)
Supplement: Table S1 [file mmc1.xlsx]

## Sheet: Sheet4
Table S1 | Demographics & clinical data
Patient	samples	Recruitment Site	Ethnicity	Age	Sex	Smoking status	Disease onset	PASI	Treatment
HC1	blood	Crick	white	31	M	smoker	NA	NA	NA
HC2	blood	Crick	white	28	M	not known	NA	NA	NA
HC3	blood	Crick	white	50	F	past smoker	NA	NA	NA
HC4	blood	Crick	white	31	F	never smoked	NA	NA	NA
HC5	blood	Crick	white	26	F	never smoked	NA	NA	NA
HC6	blood	Crick	white	28	F	not known	NA	NA	NA
HC7	blood	Crick	white	53	F	not known	NA	NA	NA
HC8	blood	Crick	white	48	F	not known	NA	NA	NA
HC9	blood	Crick	white	29	F	smoker	NA	NA	NA
HC10	blood	Crick	white	63	F	never smoked	NA	NA	NA
HC11	blood	Crick	white	51	F	never smoked	NA	NA	NA
HC12	blood	Crick	white	37	M	smoker	NA	NA	NA
HC13	blood	Crick	white	27	M	not known	NA	NA	NA
HC14	blood	Crick	white	48	F	never smoked	NA	NA	NA
HC15	blood	KCL	white	35	F	never smoked	NA	NA	NA
HC16	blood	KCL	white	30	F	never smoked	NA	NA	NA
HC17	blood	KCL	white	26	M	never smoked	NA	NA	NA
HC18	blood	KCL	white	36	F	smoker	NA	NA	NA
HC19	blood	KCL	white	51	F	not known	NA	NA	NA
HC20	blood	KCL	white	61	F	not known	NA	NA	NA
HC21	skin	KCL	white	40	F	not known	NA	NA	NA
HC22	skin	KCL	white	59	F	not known	NA	NA	NA
HC23	skin	KCL	white	38	F	not known	NA	NA	NA
HC24	skin	KCL	white	39	F	not known	NA	NA	NA
HC25	skin	KCL	white	38	F	not known	NA	NA	NA
HC26	skin	KCL	white	22	F	not known	NA	NA	NA
HC27	skin	KCL	white	22	F	not known	NA	NA	NA
HC28	skin	KCL	white	66	F	not known	NA	NA	NA
HC29	skin	KCL	black	43	F	not known	NA	NA	NA
HC30	skin	KCL	white	53	F	not known	NA	NA	NA
HC31	skin	KCL	white	57	F	not known	NA	NA	NA
HC32	skin	KCL	black	45	F	not known	NA	NA	NA
HC33	skin	KCL	white	58	F	not known	NA	NA	NA
HC34	skin	KCL	white	46	F	not known	NA	NA	NA
HC35	skin	KCL	white	33	F	not known	NA	NA	NA
HC36	skin	KCL	white	42	F	not known	NA	NA	NA
HC37	skin	KCL	black	19	F	not known	NA	NA	NA
HC38	skin	KCL	white	18	F	not known	NA	NA	NA
HC39	skin	KCL	white	58	F	not known	NA	NA	NA
HC40	skin	KCL	white	21	F	not known	NA	NA	NA
HC41	skin	KCL	white	35	F	not known	NA	NA	NA
HC42	skin	KCL	white	23	F	not known	NA	NA	NA
HC43	skin	KCL	white	64	F	not known	NA	NA	NA
HC44	skin	KCL	asian	38	F	not known	NA	NA	NA
HC45	skin	KCL	white	45	F	not known	NA	NA	NA
HC46	skin	KCL	white	31	F	not known	NA	NA	NA
HC47	skin	KCL	white	47	F	not known	NA	NA	NA
HC48	skin	KCL	white	26	F	not known	NA	NA	NA
HC49	skin	KCL	white	77	F	not known	NA	NA	NA
HC50	skin	KCL	white	53	F	not known	NA	NA	NA
HC51	skin	KCL	white	46	F	not known	NA	NA	NA
HC52	skin	KCL	white	45	F	not known	NA	NA	NA
HC53	skin	KCL	white	68	F	not known	NA	NA	NA
HC54	skin	KCL	white	67	F	not known	NA	NA	NA
HC55	skin	KCL	white	43	F	not known	NA	NA	NA
HC56	skin	KCL	white	26	F	not known	NA	NA	NA
HC57	skin	KCL	white	36	F	not known	NA	NA	NA
HC58	skin	KCL	white	55	F	not known	NA	NA	NA
HC59	skin	KCL	white	61	F	not known	NA	NA	NA
HC60	skin	KCL	white	46	F	not known	NA	NA	NA
HC61	skin	KCL	white	50	F	not known	NA	NA	NA
HC62	skin	KCL	white	51	F	not known	NA	NA	NA
Pso1	blood & skin	Kiel	white	56	M	never smoked	35	4.2	topical steroids+ VitD
Pso2	blood & skin	Kiel	white	51	M	never smoker	51	7.9	topical steroids+ VitD
Pso3	blood & skin	Kiel	white	45	F	never smoker	31	2.8	topical steroids+ VitD
Pso4	blood & skin	Kiel	white	49	M	smoker	27	5	none
Pso5	blood & skin	Kiel	white	81	M	never smoked	48	12.4	topical steroids+ VitD
Pso6	blood & skin	Kiel	white	43	F	smoker	19	15.6	none
Pso7	blood	KCL	white	66	F	never smoked	58	4.4	topical steroids
Pso8	blood	KCL	white	49	M	never smoked	8	3.9	topical steroids+ VitD
Pso9	blood	KCL	Asian	57	M	never smoked	47	4	topical steroids
Pso10	blood	KCL	black	71	M	not known	24	4.5	topical steroids+ VitD
Pso11	blood	KCL	white	58	F	smoker	21	9.2	none
Pso12	blood	KCL	white	36	M	never smoked	15	9	none, then adalimumab
Pso13	blood	KCL	white	44	M	past smoker	not known	10.8	none
Pso14	blood	KCL	white	45	M	past smoker	4	9	none, then adalimumab
Pso15	blood	KCL	Asian	46	F	past smoker	40	12.4	none, then adalimumab
Pso16	skin	Kiel	white	52	M	never smoked	53	4.1	topical steroids+ VitD
Pso17	skin	Kiel	white	56	F	never smoked	24	12.5	topical steroids
Pso18	skin	Kiel	white	30	M	never smoked	53	4.2	topical VitD
Pso19	skin	Kiel	white	49	M	never smoked	44	15.6	topical steroids+ VitD
Pso20	skin	Kiel	white	60	M	not known	38	9.6	topical steroids+ VitD
Pso21	skin	KCL	white	30	M	never smoked	25	6.4	none
Pso22	skin	KCL	asian	32	M	not known	15	32.3	none
Pso23	skin	KCL	white	51	M	not known	not known	4.2	topical steroids+ VitD
Pso24	skin	KCL	white	29	M	not known	not known	7.2	none
Pso25	skin	KCL	not known	not known	M	not known	not known	8.2	none
Pso26	skin	KCL	white	42	M	not known	not known	8	none
Pso27	skin	KCL	white	76	F	not known	11	2.9	none
Pso28	skin	KCL	white	33	M	not known	3	3.5	none
Pso29	skin	KCL	white	24	F	never smoked	14	3.5	none
Pso30	skin	KCL	white	40	M	not known	16	11	topical steroids+ VitD
Pso31	skin	KCL	white	33	M	not known	15	3.4	none
Pso32	skin	KCL	white	51	M	past smoker	37	11.6	topical steroids+ VitD
HC: Healthy Control; Pso: psoriasis; PASI: Psoriasis Severity Area Index;NA: Not applicable
